# Supplementary material for: Perceptions and Prevalence of Cannabis Use in Women With Inflammatory Bowel Disease of Reproductive Age: A Cross-Sectional Study
Source: J Can Assoc Gastroenterol. 2023 Nov 25;7(2):204–11. doi: 10.1093/jcag/gwad049 (PMC10999762; doi:10.1093/jcag/gwad049)
Supplement: gwad049_suppl_Supplementary_Materials [file gwad049_suppl_supplementary_materials.zip]

Archive with 9 entries (9 files):
- STROBE_checklist_cross-sectional.docx
- Survey - upload.pdf
- coi_disclosure - Dr. C. Maxwell.pdf
- coi_disclosure - Dr. Deshpande.docx
- coi_disclosure - Dr. Huang.docx
- coi_disclosure - Dr. Javaheri.docx
- coi_disclosure - Dr. O'connor.docx
- coi_disclosure - Dr. Steinhart.docx
- coi_disclosure - Dr. Tandon.docx
